# Supplementary material for: The rule of declining adaptability in microbial evolution experiments
Source: Front Genet. 2015 Mar 11;6:99. doi: 10.3389/fgene.2015.00099 (PMC4356158; doi:10.3389/fgene.2015.00099)
Supplement: Supplementary file 2 [file Data_Sheet_1.XLS]

## Sheet: Sheet1
Values used to generate Figure 1. Note that each dataset was divided by the total number of elapsed generations (Barrick, 500; Kryazhimskiy, 500; Perfeito, 240; Rokyta, 640 and Szamec 400 generations respectively)
Barrick (2009)		Kryazhimskiy (2014)		Perfeito (2013)		Rokyta (2009)		Szamecz (2014)
wi	rWf	wi	rWf	Wi	rWf	wi	rWf	wi	rWf
0.695157	1.24244	0.848612	1.10761	0.775419	1.31322	0.514076	1.70024	0.422727	1.96487
0.72436	1.23972	0.864339	1.12041	0.777349	1.13161	0.573077	1.73806	0.520037	1.82134
0.739044	1.24248	0.872843	1.09785	0.78179	1.22368	0.603846	1.64305	0.583517	1.71201
0.802657	1.09495	0.881415	1.10333	0.796525	1.2078	0.757692	1.22728	0.590426	1.62096
0.835398	1.16327	0.883117	1.09781	0.80901	1.24613	0.761538	1.48675	0.600475	1.56165
0.964907	1.02301	0.882458	1.09666	0.820464	1.06594	0.8	1.19642	0.627512	1.36659
0.975128	1.03995	0.886051	1.0853	0.820592	1.06044	0.811538	1.16982	0.636649	1.54043
0.979913	1.03503	0.890488	1.07743	0.831017	1.18463	0.842308	1.07627	0.645835	1.36005
1	1	0.889727	1.08472	0.831017	1.09785	0.861538	1.19225	0.653197	1.49544
		0.896617	1.07485	0.831918	1.15619	0.865385	1.20943	0.653901	0.963355
		0.897738	1.0855	0.831918	1.11285	1	0.999933	0.654559	1.03137
		0.898768	1.09211	0.835521	1.06662			0.666548	2.14349
		0.901877	1.09284	0.837452	1.04946			0.673366	1.38758
		0.904619	1.08454	0.844144	1.09931			0.683006	2.20023
		0.907353	1.08396	0.850451	1.10132			0.686618	1.48665
		0.910183	1.08097	0.854183	1.15111			0.690955	2.00239
		0.910094	1.07548	0.871944	1.09811			0.694529	1.45827
		0.907828	1.07969	0.872201	1.10678			0.714407	0.791882
		0.904623	1.08057	0.890219	1.11488			0.722787	0.958097
		0.905008	1.07219	0.890477	1.09726			0.737466	1.29769
		0.905017	1.06348	0.911712	1.00611			0.738657	1.11824
		0.913224	1.05622	0.935779	0.98449			0.738942	0.987329
		0.912377	1.05555	0.935779	0.977138			0.745674	1.63142
		0.920488	1.05054	0.970528	1.01071			0.75275	1.13213
		0.920858	1.05678	0.971301	1.00508			0.757574	1.16668
		0.923591	1.05766	0.988932	1.00487			0.765195	1.15052
		0.923878	1.05295	0.998199	0.991219			0.772387	1.58242
		0.922373	1.05002	0.999872	1.01661			0.77316	1.31629
		0.923413	1.04709	1	1			0.773471	1.71282
		0.924925	1.04325					0.791156	1.27809
		0.927098	1.03832					0.792185	1.0042
		0.928895	1.03233					0.792977	1.3101
		0.931911	1.03247					0.794314	1.0993
		0.93002	1.03867					0.794371	1.08854
		0.932091	1.04046					0.796837	1.18052
		0.932182	1.04346					0.798501	1.20494
		0.929633	1.04831					0.801298	0.899745
		0.92652	1.05045					0.805519	1.30869
		0.931798	1.05097					0.805801	1.32981
		0.929151	1.05869					0.806249	1.10062
		0.931506	1.05925					0.808729	1.07066
		0.936329	1.04453					0.810398	1.11767
		0.940773	1.03038					0.810964	1.23585
		0.945117	1.02321					0.811898	1.28978
		0.953311	1.0285					0.812993	1.0597
		0.954531	1.03422					0.813004	1.10771
		0.952544	1.04099					0.82267	1.53946
		0.951871	1.05376					0.823537	1.32844
		0.9564	1.04926					0.823711	1.48562
		0.962724	1.04082					0.826644	1.70408
		0.966502	1.03304					0.827179	0.995347
		0.971404	1.03249					0.830327	0.762837
		0.970839	1.03249					0.832858	1.50969
		0.969718	1.0233					0.834062	1.08761
		0.977456	1.01474					0.834645	0.935321
		0.977825	1.02169					0.835436	1.0145
		0.980651	1.02347					0.835694	0.933458
		0.982183	1.00209					0.835908	1.10278
		0.984435	1.01144					0.839077	1.15301
		0.986414	1.01152					0.840607	1.18991
		0.989815	1.00431					0.842242	1.13419
		1	1					0.843385	1.09241
								0.845145	1.13706
								0.850664	0.984017
								0.852184	1.06498
								0.854496	0.980898
								0.855732	1.25226
								0.856194	1.07864
								0.858711	1.18346
								0.860759	1.06842
								0.865268	1.07932
								0.868359	0.982389
								0.869223	1.09386
								0.870891	0.973103
								0.871449	1.00744
								0.874826	1.06601
								0.875463	1.54026
								0.877061	1.14934
								0.877617	1.23648
								0.878822	1.20487
								0.881463	1.09455
								0.882797	1.027
								0.883669	0.940116
								0.883855	1.06067
								0.888581	1.03761
								0.888903	1.00124
								0.889763	1.6669
								0.890172	1.07133
								0.890424	1.04697
								0.894194	1.02287
								0.894462	1.02307
								0.895301	1.0514
								0.896933	1.02316
								0.901578	1.04307
								0.901724	1.22254
								0.902573	0.957256
								0.906161	1.06079
								0.907946	1.08314
								0.911321	1.27604
								0.914037	1.10362
								0.915587	0.995317
								0.921714	1.13997
								0.923137	1.66586
								0.923167	1.20019
								0.923232	1.19117
								0.923821	0.989278
								0.924352	1.08465
								0.928153	1.09014
								0.931539	1.46114
								0.933794	0.986056
								0.9346	0.97984
								0.935377	1.08194
								0.936254	0.999946
								0.936746	0.925823
								0.937687	1.00618
								0.938427	1.01276
								0.938483	0.995294
								0.940211	0.918015
								0.94033	1.02459
								0.942174	1.40986
								0.943802	1.23634
								0.944013	0.991637
								0.94432	1.21672
								0.944721	1.47672
								0.945527	0.970586
								0.945964	1.1876
								0.946035	1.06487
								0.946314	1.18542
								0.947601	1.05716
								0.949533	0.999381
								0.949801	1.0764
								0.951099	1.07811
								0.951238	1.19361
								0.951466	1.01593
								0.952096	0.982185
								0.953648	1.05813
								0.955031	0.95804
								0.955463	1.10156
								0.956217	1.05421
								0.957354	1.19157
								0.95781	1.01148
								0.960832	1.31687
								0.961189	0.937702
								0.962201	1.06597
								0.962891	1.09262
								0.963823	0.973113
								0.966661	1.07645
								0.966748	1.12564
								0.968928	1.03668
								0.96921	0.984851
								0.969681	1.02882
								0.970173	0.952326
								0.970274	1.10718
								0.970368	0.963412
								0.970789	1.02786
								0.97181	1.05273
								0.972115	1.00904
								0.972343	0.951444
								0.973769	0.985371
								0.974246	0.985741
								0.975823	1.00319
								0.976433	0.96478
								0.977519	1.04229
								0.977821	0.994691
								0.97914	0.957763
								0.97915	1.11608
								0.98168	1.0762
								0.98168	1.16069
								0.982037	1.08907
								0.983878	1.09144
								0.983961	1.12212
								0.985192	1.13362
								0.98632	1.14315
								0.987307	1.09057
								0.987352	1.12978
								0.987708	1.05962
								0.988038	0.986922
								0.990326	1.06649
								0.991204	1.28406
								0.995572	0.841408
								0.996816	1.01268
								0.998162	0.931052
								0.999053	1.09436
								0.999391	0.792953
								0.999597	1.04462
								0.999817	0.987857
								1	1
